# Supplementary material for: Nutritional Risk in Patients Admitted to Medical Oncology Departments: Prevalence, Associated Factors and Clinical Outcomes in a Multicentre Prospective Study
Source: Nutrients. 2026 Apr 20;18(8):1296. doi: 10.3390/nu18081296 (PMC13118729; doi:10.3390/nu18081296)
Supplement: Supplementary file 1 [file nutrients-18-01296-s001.zip]

Archive with 1 entries (1 files):
- nutrients-4242686-supplementary.pdf
